# Supplementary material for: Tumor-Associated Regulatory T Cell Expression of LAIR2 Is Prognostic in Lung Adenocarcinoma
Source: Cancers (Basel). 2021 Dec 31;14(1):205. doi: 10.3390/cancers14010205 (PMC8744930; doi:10.3390/cancers14010205)
Supplement: Supplementary file 1 [file cancers-14-00205-s001.zip]

Archive with 7 entries (7 files):
- LAIR2_MS_Supplementary_Table S1_R1.pdf
- LAIR2_MS_Supplementary_Tables_S2-S3_R1.pdf
- Supplementary Figure S1_LAIR1_R1.pdf
- Supplementary Figure S2_GSEA_R1.pdf
- Supplementary Figure S3_scRNA LAIR1_R1.pdf
- Supplementary Figure S4_xCell_R1.pdf
- Supplementary Figure S5_5yr normalized_R1.pdf
